# Supplementary material for: CELF1 promotes matrix metalloproteinases gene expression at transcriptional level in lens epithelial cells
Source: BMC Ophthalmol. 2022 Mar 14;22:122. doi: 10.1186/s12886-022-02344-8 (PMC8922852; doi:10.1186/s12886-022-02344-8)
Supplement: Supplementary file 1 — Additional file 1. [file 12886_2022_2344_MOESM1_ESM.zip]

Archive with 5 entries (5 files):
- FigS1.tif
- FigS2.tif
- Supplementary Information.docx
- Table S1 List of DEGs identified in this study.xlsx
- Table S2 letter-probability matrix of CELF1-bound motif.docx
