# Supplementary material for: CELF1 promotes matrix metalloproteinases gene expression at transcriptional level in lens epithelial cells
Source: BMC Ophthalmol. 2022 Mar 14;22:122. doi: 10.1186/s12886-022-02344-8 (PMC8922852; doi:10.1186/s12886-022-02344-8)
Supplement: Supplementary file 1 — Additional file 1. [file 12886_2022_2344_MOESM1_ESM.zip › Table S1 List of DEGs identified in this study.xlsx]

## Sheet: Up DEGs
Gene	logFC	logCPM	PValue	FDR	CELF1_SRA_1st	CELF1_SRA_2nd	CELF1_SRA_3rd	Ctrl_1st	Ctrl_2nd	Ctrl_3rd	Symbol	Chr	GeneType	Description
ENSG00000137673.8	1.02363	6.27982	2.1092e-06	0.000946573	149.68	65.87	68.14	39.07	32.21	54.31	MMP7	chr11	protein_coding	matrix metallopeptidase 7
ENSG00000274012.1	2.80144	3.98686	7.16282e-32	1.94005e-27	99.51	63.9	113.81	19.05	10.89	6.44	Metazoa_SRP	chr14	misc_RNA	--
ENSG00000276168.1	1.78177	3.95496	4.68747e-15	2.116e-11	81.59	55.02	104.24	24.2	21.95	17.76	RN7SL1	chr14	misc_RNA	RNA, 7SL, cytoplasmic 1
ENSG00000280102.2	2.93087	1.67688	1.49814e-25	2.02886e-21	76.62	44.84	85.51	13.52	6.49	4.9	RN7SL2	chr14	miRNA	RNA, 7SL, cytoplasmic 2
ENSG00000241794.1	1.10762	3.50205	8.2824e-07	0.000431402	31.05	28.62	5.62	5.96	6.11	15.66	SPRR2A	chr1	protein_coding	small proline-rich protein 2A
ENSG00000115008.5	1.20576	4.51866	4.05187e-08	3.54016e-05	23.79	15.94	5.92	2.9	2.76	12.35	IL1A	chr2	protein_coding	interleukin 1, alpha
ENSG00000203785.8	1.57136	2.49866	4.18377e-11	1.13317e-07	18.16	13.48	2.76	1.66	2.04	6.78	SPRR2E	chr1	protein_coding	small proline-rich protein 2E
ENSG00000181617.5	1.74705	1.57557	1.71698e-11	5.16715e-08	17.4	4.11	2.98	2.27	1.56	2.61	FDCSP	chr4	protein_coding	follicular dendritic cell secreted protein
ENSG00000251562.7	1.52723	5.93459	2.9524e-12	1.14237e-08	14.7	13.64	2.89	2.61	3.27	4.01	MALAT1	chr11	lincRNA	metastasis associated lung adenocarcinoma transcript 1 (non-protein coding)
ENSG00000125571.9	1.52457	2.04902	5.83102e-10	1.05289e-06	13.08	6.28	2.6	2.62	1.13	3.13	IL37	chr2	protein_coding	interleukin 37
ENSG00000163131.10	1.09424	4.26054	6.8931e-07	0.000381055	10.56	5.39	3.43	2.64	1.8	3.75	CTSS	chr1	protein_coding	cathepsin S
ENSG00000244094.1	1.60567	1.59894	4.02818e-10	8.04574e-07	9.67	8.44	1.49	1.49	0.27	4.12	SPRR2F	chr1	protein_coding	small proline-rich protein 2F
ENSG00000171711.2	1.83871	0.539968	7.01594e-10	1.18767e-06	7.7	8.48	0.65	0	1.12	3.1	DEFB4A	chr8	protein_coding	defensin, beta 4A
ENSG00000100985.7	1.33958	2.90397	7.855e-09	9.67058e-06	7.68	4.54	1.64	1.88	1.01	2.07	MMP9	chr20	protein_coding	matrix metallopeptidase 9
ENSG00000145781.8	1.05285	2.41385	7.60376e-06	0.00269319	6	2.83	4.63	2.05	1.14	2.69	COMMD10	chr5	protein_coding	COMM domain containing 10
ENSG00000165799.4	1.11986	1.86497	5.67841e-06	0.00219714	5.56	3.16	1.21	1.69	0.82	1.63	RNASE7	chr14	protein_coding	ribonuclease, RNase A family, 7
ENSG00000173391.8	1.18828	2.80259	2.736e-07	0.000190012	5.25	4.54	1.84	0.99	0.71	2.96	OLR1	chr12	protein_coding	oxidized low density lipoprotein (lectin-like) receptor 1
ENSG00000281398.2	1.60961	1.02189	4.91692e-09	6.65874e-06	4.58	1.68	4.08	1.02	0.85	1.19	SNHG4	chr5	processed_transcript	small nucleolar RNA host gene 4
ENSG00000131203.12	1.23167	1.87022	5.81966e-07	0.00035824	3.54	1.7	1.36	0.89	0.59	1.05	IDO1	chr8	protein_coding	indoleamine 2,3-dioxygenase 1
ENSG00000187689.9	1.07818	0.308209	0.000351677	0.028777	3.32	0.41	1.01	0.65	0.94	0.38	AMTN	chr4	protein_coding	amelotin
ENSG00000163297.16	1.32353	3.49982	4.72582e-09	6.65874e-06	3.3	1.62	0.91	0.49	0.43	1.18	ANTXR2	chr4	protein_coding	anthrax toxin receptor 2
ENSG00000182326.14	1.38298	1.72706	3.42539e-08	3.09256e-05	2.91	0.7	0.36	0.27	0.39	0.67	C1S	chr12	protein_coding	complement component 1, s subcomponent
ENSG00000245532.5	1.74435	4.91606	4.01268e-15	2.116e-11	2.91	2.67	0.56	0.49	0.54	0.65	NEAT1	chr11	lincRNA	nuclear paraspeckle assembly transcript 1 (non-protein coding)
ENSG00000175279.21	1.19408	0.393333	5.94369e-05	0.009252	2.86	1.22	1.78	0.49	0.85	0.94	APITD1	chr1	protein_coding	apoptosis-inducing, TAF9-like domain 1
ENSG00000214654.6	1.0957	1.22286	2.95577e-05	0.00608208	2.7	1.59	2.41	0.93	0.79	1.13	RP11-27I1.4	chr9	transcribed_processed_pseudogene	--
ENSG00000148835.10	1.00365	2.16082	2.79731e-05	0.00596576	2.59	1.36	1.5	0.88	0.63	0.96	TAF5	chr10	protein_coding	TAF5 RNA polymerase II, TATA box binding protein (TBP)-associated factor, 100kDa
ENSG00000172123.12	1.02356	1.90053	2.84369e-05	0.00600985	2.39	1.17	1.59	1.03	0.4	0.88	SLFN12	chr17	protein_coding	schlafen family member 12
ENSG00000057149.14	1.27856	1.068	1.98875e-06	0.000912969	2.32	0.68	1.03	0.42	0.55	0.51	SERPINB3	chr18	protein_coding	serpin peptidase inhibitor, clade B (ovalbumin), member 3
ENSG00000196611.4	1.05555	0.826841	0.000126708	0.0155995	2.31	0.5	0.79	0.65	0.36	0.54	MMP1	chr11	protein_coding	matrix metallopeptidase 1
ENSG00000116266.10	1.12688	1.38072	1.14226e-05	0.00336284	2.26	1.1	0.9	0.57	0.46	0.73	STXBP3	chr1	protein_coding	syntaxin binding protein 3
ENSG00000183889.12	2.47321	0.661724	3.75479e-15	2.116e-11	2.22	0.03	2.59	0.65	0.06	0.09	NPIPA5	chr16	protein_coding	nuclear pore complex interacting protein family, member A5
ENSG00000127920.5	1.07486	1.80193	1.38951e-05	0.00387987	2.19	1	1.43	0.59	0.77	0.61	GNG11	chr7	protein_coding	guanine nucleotide binding protein (G protein), gamma 11
ENSG00000138600.9	1.01355	3.11236	8.41468e-06	0.00281372	2.18	1.22	1.33	0.64	0.46	1.02	SPPL2A	chr15	protein_coding	signal peptide peptidase like 2A
ENSG00000137959.15	1.34492	2.43805	1.60672e-08	1.71646e-05	2.11	0.94	0.94	0.44	0.6	0.36	IFI44L	chr1	protein_coding	interferon-induced protein 44-like
ENSG00000183486.12	1.8198	1.27331	1.47779e-11	5.00325e-08	2.04	1	0.61	0.31	0.19	0.43	MX2	chr21	protein_coding	MX dynamin-like GTPase 2
ENSG00000196151.10	1.02584	1.45484	5.54869e-05	0.00889906	2.03	1.48	1.54	0.63	0.76	0.86	WDSUB1	chr2	protein_coding	WD repeat, sterile alpha motif and U-box domain containing 1
ENSG00000110031.12	1.59724	0.90463	1.03823e-08	1.22263e-05	1.89	1.21	0.85	0.34	0.22	0.61	LPXN	chr11	protein_coding	leupaxin
ENSG00000002079.12	1.10559	2.41486	3.03088e-06	0.00126295	1.89	0.76	0.84	0.45	0.5	0.5	MYH16	chr7	unitary_pseudogene	myosin, heavy chain 16 pseudogene
ENSG00000249731.1	1.24286	-0.144898	0.000200466	0.0210451	1.8	3.35	0.99	0.85	0.6	0.97	RP11-259O2.3	chr5	lincRNA	--
ENSG00000273174.1	1.22216	-0.590069	0.000762656	0.0422424	1.78	1.54	1.09	0.42	0.54	0.75	RP11-434H6.6	chr3	antisense	--
ENSG00000047621.11	1.09712	1.69472	1.02155e-05	0.0032939	1.76	0.68	0.97	0.36	0.48	0.59	C12orf4	chr12	protein_coding	chromosome 12 open reading frame 4
ENSG00000097046.12	1.06777	1.70515	1.82121e-05	0.00474302	1.7	0.88	1.3	0.6	0.39	0.69	CDC7	chr1	protein_coding	cell division cycle 7
ENSG00000166920.10	1.29415	-0.348794	0.000215895	0.0222339	1.7	1.03	0.48	0.21	0.48	0.47	C15orf48	chr15	protein_coding	chromosome 15 open reading frame 48
ENSG00000230943.1	1.37646	-0.659705	0.000366329	0.0289272	1.68	1.28	0.87	0.53	0.43	0.38	RP11-367G18.1	chr6	lincRNA	--
ENSG00000106302.9	1.05462	1.32938	4.23195e-05	0.00749811	1.66	1.05	1.39	0.38	0.44	0.97	HYAL4	chr7	protein_coding	hyaluronoglucosaminidase 4
ENSG00000249614.1	2.42828	-0.645114	4.59324e-09	6.65874e-06	1.65	1.21	0.64	0.42	0.11	0.07	RP11-703G6.1	chr4	lincRNA	--
ENSG00000154451.14	1.65861	0.560218	1.66831e-08	1.71646e-05	1.59	1.11	0.47	0.22	0.05	0.65	GBP5	chr1	protein_coding	guanylate binding protein 5
ENSG00000170903.10	1.10646	1.6816	1.09855e-05	0.00336284	1.48	0.71	1	0.65	0.32	0.38	MSANTD4	chr11	protein_coding	Myb/SANT-like DNA-binding domain containing 4 with coiled-coils
ENSG00000163736.3	3.02926	-1.75267	6.89374e-07	0.000381055	1.41	0.27	0.04	0	0.04	0.13	PPBP	chr4	protein_coding	pro-platelet basic protein (chemokine (C-X-C motif) ligand 7)
ENSG00000112299.7	1.54555	0.651777	7.32382e-08	5.90445e-05	1.31	0.71	0.16	0.17	0.01	0.49	VNN1	chr6	protein_coding	vanin 1
ENSG00000074966.10	1.45315	0.863781	1.98663e-07	0.0001416	1.26	0.65	0.7	0.35	0.21	0.31	TXK	chr4	protein_coding	TXK tyrosine kinase
ENSG00000164169.12	1.62741	1.11298	2.23079e-09	3.55417e-06	1.23	0.67	0.81	0.26	0.18	0.35	PRMT9	chr4	protein_coding	protein arginine methyltransferase 9
ENSG00000183808.11	1.00306	2.38353	2.3192e-05	0.00541513	1.18	0.75	0.92	0.56	0.39	0.35	RBM12B	chr8	protein_coding	RNA binding motif protein 12B
ENSG00000203965.12	1.33392	0.659741	2.53291e-06	0.00110652	1.17	0.82	0.81	0.28	0.15	0.59	EFCAB7	chr1	protein_coding	EF-hand calcium binding domain 7
ENSG00000255462.1	1.97149	-1.87047	0.000943584	0.0459217	1.15	0.9	0.58	0.36	0.16	0.08	RP11-483L5.1	chr11	antisense	--
ENSG00000226221.1	1.94315	-1.61815	0.00022893	0.022974	1.04	0.58	1.19	0.15	0.14	0.34	RPL26P19	chr5	processed_pseudogene	ribosomal protein L26 pseudogene 19
ENSG00000112303.13	1.16305	-0.00773379	0.000231237	0.022974	0.99	0.51	0.27	0.15	0.07	0.48	VNN2	chr6	protein_coding	vanin 2
ENSG00000042317.16	1.08327	0.74917	9.53886e-05	0.0127901	0.99	0.69	1.06	0.47	0.18	0.54	SPATA7	chr14	protein_coding	spermatogenesis associated 7
ENSG00000121690.9	1.31551	0.12666	2.60621e-05	0.00589088	0.94	0.41	0.68	0.19	0.18	0.36	DEPDC7	chr11	protein_coding	DEP domain containing 7
ENSG00000182993.3	1.34052	-0.241098	7.72501e-05	0.0114334	0.92	0.3	0.78	0.26	0.2	0.25	C12orf60	chr12	protein_coding	chromosome 12 open reading frame 60
ENSG00000111731.12	1.0063	1.42858	8.16467e-05	0.0118257	0.92	0.56	0.68	0.33	0.3	0.35	C2CD5	chr12	protein_coding	C2 calcium-dependent domain containing 5
ENSG00000140379.7	1.47379	-0.928549	0.000227272	0.022974	0.92	0.9	0	0.03	0	0.55	BCL2A1	chr15	protein_coding	BCL2-related protein A1
ENSG00000102908.20	1.03479	2.75991	7.65646e-06	0.00269319	0.88	0.63	0.47	0.31	0.27	0.3	NFAT5	chr16	protein_coding	nuclear factor of activated T-cells 5, tonicity-responsive
ENSG00000123496.7	1.46695	-0.987604	0.000303233	0.0261648	0.88	0.37	0.04	0.07	0.06	0.28	IL13RA2	chrX	protein_coding	interleukin 13 receptor, alpha 2
ENSG00000198466.11	1.16893	1.96422	1.77923e-06	0.000830868	0.88	0.62	0.78	0.35	0.31	0.27	ZNF587	chr19	protein_coding	zinc finger protein 587
ENSG00000181004.9	1.20736	0.563547	3.03012e-05	0.0061247	0.85	0.47	0.41	0.2	0.24	0.24	BBS12	chr4	protein_coding	Bardet-Biedl syndrome 12
ENSG00000137745.11	1.12921	0.504005	8.63339e-05	0.0121252	0.81	0.7	0.44	0.14	0.33	0.33	MMP13	chr11	protein_coding	matrix metallopeptidase 13
ENSG00000280006.1	2.53068	-2.36115	0.000584518	0.0367324	0.8	0.81	0.08	0.09	0.08	0.08	AC009060.2	chr16	protein_coding	--
ENSG00000187951.10	1.16705	0.200343	0.000129335	0.0156386	0.76	0.62	0.81	0.18	0.36	0.34	ARHGAP11B	chr15	protein_coding	Rho GTPase activating protein 11B
ENSG00000272489.1	1.3267	-0.361987	0.000149602	0.0169946	0.75	0.69	0.46	0.21	0.17	0.3	RP11-182L21.5	chr10	sense_intronic	--
ENSG00000138346.14	1.08269	1.06717	5.05976e-05	0.00845948	0.74	0.48	0.71	0.35	0.15	0.34	DNA2	chr10	protein_coding	DNA replication helicase/nuclease 2
ENSG00000274267.1	1.64529	-1.14311	0.000136538	0.0160789	0.74	1.02	2.46	0.25	0.3	0.66	HIST1H3B	chr6	protein_coding	histone cluster 1, H3b
ENSG00000232164.1	1.50652	-0.527241	4.69636e-05	0.00805068	0.74	0.53	0.37	0.22	0.07	0.23	AC092669.3	chr2	lincRNA	--
ENSG00000148175.12	1.19002	-0.0885434	0.000303332	0.0261648	0.72	0.18	0.27	0.16	0.12	0.17	STOM	chr9	protein_coding	stomatin
ENSG00000164283.12	1.24732	-0.503066	0.000458603	0.0323601	0.7	0.44	0.1	0.03	0.07	0.36	ESM1	chr5	protein_coding	endothelial cell-specific molecule 1
ENSG00000256916.1	1.8518	-1.07456	4.13985e-05	0.00749811	0.7	0.52	0.13	0.14	0.04	0.15	RP11-817J15.2	chr11	antisense	--
ENSG00000263513.5	1.30332	-0.108187	5.85204e-05	0.00916199	0.69	0.4	0.51	0.12	0.24	0.22	FAM72C	chr1	protein_coding	family with sequence similarity 72, member C
ENSG00000189001.10	1.95661	-1.18013	1.88865e-05	0.00482586	0.68	0.2	0.03	0.02	0.06	0.12	SBSN	chr19	protein_coding	suprabasin
ENSG00000169570.9	1.28329	0.945463	2.91252e-06	0.00125215	0.67	0.26	0.79	0.21	0.2	0.23	DTWD2	chr5	protein_coding	DTW domain containing 2
ENSG00000269929.1	2.23144	-0.981503	3.71691e-07	0.000239696	0.66	0.29	0.56	0.07	0.11	0.11	RP11-2B6.2	chr9	lincRNA	--
ENSG00000182585.9	1.35715	-0.933449	0.000969263	0.0464646	0.62	0.24	0.36	0.15	0.15	0.13	EPGN	chr4	protein_coding	epithelial mitogen
ENSG00000183691.4	1.10075	-0.176141	0.000866919	0.0440615	0.61	0.68	0.45	0.27	0.23	0.26	NOG	chr17	protein_coding	noggin
ENSG00000145757.15	1.30754	-0.859681	0.000873634	0.0441462	0.61	0.64	0.61	0.22	0.17	0.3	SPATA9	chr5	protein_coding	spermatogenesis associated 9
ENSG00000152749.7	1.07176	1.43269	2.76993e-05	0.00596576	0.6	0.33	0.3	0.17	0.16	0.2	GPR180	chr13	protein_coding	G protein-coupled receptor 180
ENSG00000113369.8	1.59089	0.489688	7.55695e-08	5.90445e-05	0.59	0.58	0.26	0.11	0.04	0.28	ARRDC3	chr5	protein_coding	arrestin domain containing 3
ENSG00000229644.6	1.29543	-0.319093	0.000119429	0.0150452	0.58	0.3	0.37	0.07	0.08	0.3	NAMPTP1	chr10	processed_pseudogene	nicotinamide phosphoribosyltransferase pseudogene 1
ENSG00000196597.11	1.02977	0.481299	0.000403778	0.0309004	0.56	0.37	0.34	0.2	0.12	0.25	ZNF782	chr9	protein_coding	zinc finger protein 782
ENSG00000179456.10	1.32494	0.184554	1.85094e-05	0.00477453	0.55	0.34	0.28	0.12	0.07	0.23	ZBTB18	chr1	protein_coding	zinc finger and BTB domain containing 18
ENSG00000169131.10	1.74038	-0.561515	3.00994e-06	0.00126295	0.54	0.27	0.32	0.14	0.05	0.12	ZNF354A	chr5	protein_coding	zinc finger protein 354A
ENSG00000144452.14	1.33471	1.27678	3.46374e-07	0.000228818	0.54	0.39	0.14	0.11	0.07	0.21	ABCA12	chr2	protein_coding	ATP-binding cassette, sub-family A (ABC1), member 12
ENSG00000242622.1	2.05018	-0.938941	1.31316e-06	0.000646669	0.52	0.3	0.34	0.04	0.1	0.11	RP11-18H7.1	chr3	lincRNA	--
ENSG00000141446.10	1.25743	0.143192	4.86972e-05	0.00824352	0.52	0.25	0.18	0.1	0.11	0.14	ESCO1	chr18	protein_coding	establishment of sister chromatid cohesion N-acetyltransferase 1
ENSG00000248360.7	1.9169	0.0952929	5.19189e-09	6.69631e-06	0.52	0.29	0.2	0.07	0.07	0.1	LINC00504	chr4	lincRNA	long intergenic non-protein coding RNA 504
ENSG00000220804.8	1.23982	-0.654264	0.000992387	0.0471299	0.51	0.45	0.41	0.33	0.02	0.19	AC093642.5	chr2	transcribed_unprocessed_pseudogene	--
ENSG00000271020.1	2.395	-2.17727	0.000447628	0.0323601	0.51	0.53	0.4	0	0.23	0	RP11-10C24.1	chr3	lincRNA	--
ENSG00000067798.13	1.13952	1.44849	7.42546e-06	0.00268158	0.5	0.45	0.16	0.07	0.11	0.28	NAV3	chr12	protein_coding	neuron navigator 3
ENSG00000075223.13	1.03058	0.756545	0.000212805	0.0219993	0.5	0.47	0.26	0.12	0.24	0.18	SEMA3C	chr7	protein_coding	sema domain, immunoglobulin domain (Ig), short basic domain, secreted, (semaphorin) 3C
ENSG00000248846.2	3.48186	-2.66121	0.000464239	0.0323601	0.49	0	0.44	0	0.05	0	CTD-2016O11.1	chr5	lincRNA	--
ENSG00000279417.1	1.22785	0.305384	4.28706e-05	0.00749811	0.49	0.52	0.23	0.09	0.16	0.24	RP11-382B18.1	chr15	TEC	--
ENSG00000188559.13	1.0072	0.96761	0.000205293	0.021386	0.47	0.38	0.37	0.19	0.19	0.17	RALGAPA2	chr20	protein_coding	Ral GTPase activating protein, alpha subunit 2 (catalytic)
ENSG00000147174.11	1.58402	0.0580067	1.19082e-06	0.000597283	0.47	0.45	0.39	0.11	0.14	0.15	ACRC	chrX	protein_coding	acidic repeat containing
ENSG00000267927.1	2.90838	-2.48069	0.000432342	0.0322589	0.47	0.24	0.32	0.12	0	0	CTD-2525I3.2	chr19	antisense	--
ENSG00000178229.7	1.39795	0.0539108	1.1321e-05	0.00336284	0.46	0.31	0.38	0.17	0.09	0.14	ZNF543	chr19	protein_coding	zinc finger protein 543
ENSG00000112406.4	1.16932	0.283434	0.000131227	0.0157968	0.46	0.2	0.2	0.16	0.08	0.11	HECA	chr6	protein_coding	headcase homolog (Drosophila)
ENSG00000258088.1	2.65914	-2.28565	0.000219758	0.0224609	0.45	0.19	0.33	0	0	0.12	RP11-114H23.2	chr12	lincRNA	--
ENSG00000154263.17	1.0171	0.361789	0.000515921	0.034418	0.44	0.26	0.08	0.03	0.07	0.24	ABCA10	chr17	protein_coding	ATP-binding cassette, sub-family A (ABC1), member 10
ENSG00000188206.6	1.27249	0.168893	4.08765e-05	0.00748068	0.43	0.31	0.16	0.05	0.09	0.19	HNRNPU-AS1	chr1	antisense	HNRNPU antisense RNA 1
ENSG00000130477.14	1.24942	1.3471	1.09908e-06	0.000561672	0.43	0.53	0.07	0.06	0.04	0.29	UNC13A	chr19	protein_coding	unc-13 homolog A (C. elegans)
ENSG00000204876.4	1.6263	-0.815312	4.66328e-05	0.00804489	0.42	0.35	0.11	0.04	0.13	0.08	AC021218.2	chr7	lincRNA	--
ENSG00000235795.1	2.98077	-2.44089	0.000256198	0.0240108	0.41	0.29	0.23	0	0	0.09	RP11-421L21.2	chr1	antisense	--
ENSG00000169245.5	1.8885	-1.42839	0.000123572	0.0153529	0.41	0.69	0.08	0.03	0	0.26	CXCL10	chr4	protein_coding	chemokine (C-X-C motif) ligand 10
ENSG00000011258.15	1.03941	0.563	0.000248657	0.0236312	0.4	0.29	0.33	0.09	0.1	0.26	MBTD1	chr17	protein_coding	mbt domain containing 1
ENSG00000263002.7	1.49214	0.257106	1.55618e-06	0.000752662	0.39	0.19	0.5	0.11	0.15	0.09	ZNF234	chr19	protein_coding	zinc finger protein 234
ENSG00000270820.5	1.45336	-1.04981	0.000672483	0.0396091	0.39	0.23	0.31	0.16	0.08	0.08	RP11-355B11.2	chr2	antisense	--
ENSG00000116747.12	1.07004	1.10458	5.75089e-05	0.00910893	0.38	0.36	0.22	0.13	0.15	0.14	TROVE2	chr1	protein_coding	TROVE domain family, member 2
ENSG00000244332.1	3.17013	-2.32263	5.34172e-05	0.00887611	0.38	0.52	0.19	0	0.05	0.05	RP11-119K6.6	chr10	sense_overlapping	--
ENSG00000278192.1	1.45122	-1.05056	0.000672483	0.0396091	0.38	0.35	0.21	0.19	0.02	0.11	RP5-1056H1.2	chr20	lincRNA	--
ENSG00000204611.6	1.10623	-0.14987	0.000620106	0.0382587	0.38	0.19	0.19	0.07	0.09	0.15	ZNF616	chr19	protein_coding	zinc finger protein 616
ENSG00000157617.16	1.20668	0.468027	4.22716e-05	0.00749811	0.36	0.29	0.2	0.1	0.12	0.11	C2CD2	chr21	protein_coding	C2 calcium-dependent domain containing 2
ENSG00000079263.18	1.43536	-0.939053	0.000479266	0.0327801	0.36	0.14	0.06	0.09	0.03	0.08	SP140	chr2	protein_coding	SP140 nuclear body protein
ENSG00000232931.5	1.94115	-1.01227	1.24039e-05	0.00357405	0.34	0.35	0.07	0.08	0.02	0.08	LINC00342	chr2	lincRNA	long intergenic non-protein coding RNA 342
ENSG00000173480.10	1.16549	-0.266335	0.00054834	0.0354481	0.34	0.19	0.36	0.08	0.07	0.2	ZNF417	chr19	protein_coding	zinc finger protein 417
ENSG00000106823.12	1.2673	-0.192728	0.000127316	0.0156034	0.33	0.23	0.14	0.1	0.04	0.13	ECM2	chr9	protein_coding	extracellular matrix protein 2, female organ and adipocyte specific
ENSG00000137145.20	1.29086	0.362485	2.00903e-05	0.00499217	0.33	0.19	0.22	0.1	0.1	0.07	DENND4C	chr9	protein_coding	DENN/MADD domain containing 4C
ENSG00000135976.16	1.11487	0.495028	0.000111548	0.0143539	0.32	0.27	0.2	0.09	0.08	0.17	ANKRD36	chr2	protein_coding	ankyrin repeat domain 36
ENSG00000025423.11	2.07895	-1.28889	1.12221e-05	0.00336284	0.32	0.2	0.33	0.11	0.02	0.06	HSD17B6	chr12	protein_coding	hydroxysteroid (17-beta) dehydrogenase 6
ENSG00000163644.14	1.10121	0.633298	9.13532e-05	0.0124522	0.32	0.16	0.24	0.07	0.16	0.07	PPM1K	chr4	protein_coding	protein phosphatase, Mg2+/Mn2+ dependent, 1K
ENSG00000256087.6	1.49719	-0.0999183	6.08444e-06	0.00232109	0.32	0.23	0.25	0.12	0.01	0.13	ZNF432	chr19	protein_coding	zinc finger protein 432
ENSG00000116406.18	1.05138	0.177411	0.000666776	0.0396091	0.31	0.17	0.15	0.08	0.11	0.08	EDEM3	chr1	protein_coding	ER degradation enhancer, mannosidase alpha-like 3
ENSG00000196873.15	1.17883	-0.416167	0.000692205	0.0398302	0.31	0.3	0.21	0.14	0.11	0.09	CBWD3	chr9	protein_coding	COBW domain containing 3
ENSG00000182150.15	1.17859	-0.285969	0.000477938	0.0327721	0.31	0.15	0.24	0.05	0.13	0.09	ERCC6L2	chr9	protein_coding	excision repair cross-complementation group 6-like 2
ENSG00000232774.7	2.23194	-1.556	3.33355e-05	0.00649562	0.29	0.1	0.15	0.03	0.01	0.06	FLJ22447	chr14	lincRNA	--
ENSG00000272189.1	1.53704	-0.652395	4.74415e-05	0.00808147	0.29	0.38	0.65	0.14	0.16	0.11	RP3-325F22.5	chr6	antisense	--
ENSG00000278249.1	2.47073	-2.3961	0.000951905	0.0459217	0.29	0.73	0.44	0.16	0	0.07	SCARNA2	chr1	scaRNA	small Cajal body-specific RNA 2
ENSG00000261455.1	1.41543	-0.642129	0.000151888	0.01707	0.28	0.52	0.59	0.08	0.21	0.19	LINC01003	chr7	lincRNA	long intergenic non-protein coding RNA 1003
ENSG00000261556.8	1.91396	-1.12024	1.47533e-05	0.00407749	0.27	0.18	0.18	0.02	0.05	0.07	SMG1P7	chr16	transcribed_unprocessed_pseudogene	SMG1 pseudogene 7
ENSG00000140386.12	1.18888	-0.0857515	0.000256152	0.0240108	0.27	0.18	0.23	0.12	0.07	0.08	SCAPER	chr15	protein_coding	S-phase cyclin A-associated protein in the ER
ENSG00000228223.2	1.37729	-1.03512	0.001077	0.0494417	0.27	0.14	0.17	0.1	0.07	0.04	HCG11	chr6	lincRNA	HLA complex group 11 (non-protein coding)
ENSG00000278318.4	1.30241	-0.10208	8.23916e-05	0.0118701	0.26	0.2	0.27	0.09	0.12	0.07	ZNF229	chr19	protein_coding	zinc finger protein 229
ENSG00000197050.10	1.538	-1.07114	0.000240301	0.0233281	0.26	0.04	0.21	0.02	0.04	0.09	ZNF420	chr19	protein_coding	zinc finger protein 420
ENSG00000196081.9	1.56945	-1.18231	0.000573514	0.0362089	0.25	0.14	0.13	0.11	0.01	0.05	ZNF724P	chr19	protein_coding	zinc finger protein 724, pseudogene
ENSG00000177200.15	1.07388	0.805071	0.000119017	0.0150452	0.25	0.17	0.09	0.08	0.06	0.09	CHD9	chr16	protein_coding	chromodomain helicase DNA binding protein 9
ENSG00000261771.5	1.46801	-0.60097	0.000118187	0.0150286	0.24	0.11	0.22	0.06	0.07	0.06	DYX1C1-CCPG1	chr15	processed_transcript	DYX1C1-CCPG1 readthrough (NMD candidate)
ENSG00000115020.16	1.26979	0.657383	8.22131e-06	0.00281372	0.24	0.22	0.14	0.06	0.08	0.09	PIKFYVE	chr2	protein_coding	phosphoinositide kinase, FYVE finger containing
ENSG00000279912.1	1.25674	-0.0158831	8.98193e-05	0.012349	0.24	0.53	0.2	0.12	0.14	0.12	RP11-624A21.1	chr15	TEC	--
ENSG00000138688.15	1.347	0.935369	7.97441e-07	0.000423504	0.24	0.14	0.12	0.04	0.05	0.09	KIAA1109	chr4	protein_coding	KIAA1109
ENSG00000198482.10	1.59429	-0.721191	3.66823e-05	0.00699677	0.23	0.18	0.18	0.06	0.05	0.07	ZNF808	chr19	protein_coding	zinc finger protein 808
ENSG00000123552.17	1.1319	-0.215455	0.000807017	0.0429379	0.23	0.14	0.1	0.09	0.02	0.09	USP45	chr6	protein_coding	ubiquitin specific peptidase 45
ENSG00000272994.1	1.30573	-0.805887	0.000830022	0.0430673	0.23	0.19	0.2	0.1	0.04	0.09	RP11-332H14.2	chr2	lincRNA	--
ENSG00000137821.11	1.27251	-0.435838	0.000344906	0.0284811	0.22	0.06	0.09	0.04	0.03	0.06	LRRC49	chr15	protein_coding	leucine rich repeat containing 49
ENSG00000268104.2	1.21005	-0.738501	0.000938925	0.0459217	0.22	0.22	0.05	0	0.05	0.14	SLC6A14	chrX	protein_coding	solute carrier family 6 (amino acid transporter), member 14
ENSG00000196233.11	1.26635	0.368065	2.6598e-05	0.00590497	0.21	0.17	0.11	0.09	0.03	0.07	LCOR	chr10	protein_coding	ligand dependent nuclear receptor corepressor
ENSG00000182263.13	1.32503	0.197919	2.15966e-05	0.00511888	0.21	0.1	0.16	0.07	0.06	0.04	FIGN	chr2	protein_coding	fidgetin
ENSG00000256223.5	1.54214	-0.759964	7.81768e-05	0.0114761	0.21	0.06	0.18	0.01	0.08	0.05	ZNF10	chr12	protein_coding	zinc finger protein 10
ENSG00000156510.12	1.53618	-1.29263	0.000610146	0.0378165	0.21	0.08	0.12	0.03	0.01	0.09	HKDC1	chr10	protein_coding	hexokinase domain containing 1
ENSG00000261716.1	1.23622	-0.62334	0.000648131	0.0393601	0.2	0.2	0.14	0.05	0.06	0.09	RP11-196G18.22	chr1	sense_overlapping	--
ENSG00000105866.13	1.16176	-0.427118	0.000838166	0.0432414	0.19	0.16	0.11	0.08	0.06	0.05	SP4	chr7	protein_coding	Sp4 transcription factor
ENSG00000146414.15	1.188	-0.0922692	0.000303332	0.0261648	0.19	0.15	0.08	0.05	0.04	0.07	SHPRH	chr6	protein_coding	SNF2 histone linker PHD RING helicase, E3 ubiquitin protein ligase
ENSG00000272853.1	2.67635	-1.5713	2.13184e-06	0.000946573	0.18	0.5	0.68	0	0.03	0.15	RP11-398C13.6	chr10	lincRNA	--
ENSG00000214407.3	2.54671	-2.0796	0.000335848	0.0281624	0.18	0.15	0.09	0.03	0.01	0.01	RP11-221J22.1	chr3	lincRNA	--
ENSG00000184530.8	5.34756	-2.76197	0.000103273	0.0135816	0.18	0.21	0	0	0	0	C6orf58	chr6	protein_coding	chromosome 6 open reading frame 58
ENSG00000279107.1	3.3961	-2.71064	0.000819823	0.0429379	0.18	0.17	0.05	0	0	0.03	RP11-823P9.4	chr5	TEC	--
ENSG00000049249.8	1.36328	-0.309775	5.45015e-05	0.00889906	0.17	0.31	0.04	0.04	0.01	0.14	TNFRSF9	chr1	protein_coding	tumor necrosis factor receptor superfamily, member 9
ENSG00000047365.11	1.09505	-0.14901	0.000825943	0.0429379	0.17	0.11	0.18	0.07	0.06	0.06	ARAP2	chr4	protein_coding	ArfGAP with RhoGAP domain, ankyrin repeat and PH domain 2
ENSG00000165259.13	1.54896	-1.20794	0.00044277	0.0323601	0.17	0.04	0.05	0.01	0.02	0.05	HDX	chrX	protein_coding	highly divergent homeobox
ENSG00000238113.6	3.38722	-1.49125	2.1397e-08	2.06978e-05	0.16	0.24	0.13	0	0.01	0.03	LINC01410	chr9	lincRNA	long intergenic non-protein coding RNA 1410
ENSG00000097096.8	1.42763	-0.892292	0.000461391	0.0323601	0.15	0.13	0.08	0.04	0.02	0.07	SYDE2	chr1	protein_coding	synapse defective 1, Rho GTPase, homolog 2 (C. elegans)
ENSG00000267508.5	1.86456	-0.772416	3.78687e-06	0.00153086	0.15	0.12	0.12	0.04	0.01	0.04	ZNF285	chr19	protein_coding	zinc finger protein 285
ENSG00000241860.6	2.55229	-1.06033	4.78796e-08	4.05256e-05	0.15	0.13	0.06	0.03	0	0.02	RP11-34P13.13	chr1	processed_transcript	--
ENSG00000233237.6	1.46945	-1.17883	0.000961434	0.046253	0.15	0.18	0.17	0.05	0.08	0.04	LINC00472	chr6	lincRNA	long intergenic non-protein coding RNA 472
ENSG00000181016.9	2.548	-2.07985	0.000335848	0.0281624	0.14	0.27	0.02	0.02	0.03	0.02	LSMEM1	chr7	protein_coding	leucine-rich single-pass membrane protein 1
ENSG00000164463.12	2.0517	-0.509031	7.6802e-08	5.90445e-05	0.14	0.12	0.09	0.02	0.03	0.02	CREBRF	chr5	protein_coding	CREB3 regulatory factor
ENSG00000243004.5	2.15301	-2.1103	0.00080454	0.0429379	0.14	0.13	0.14	0.02	0	0.06	AC005062.2	chr7	sense_overlapping	--
ENSG00000267500.1	2.60329	-2.31885	0.000358535	0.0287785	0.13	0.08	0.28	0	0.04	0.02	CTD-2006C1.6	chr19	transcribed_unprocessed_pseudogene	--
ENSG00000174514.12	1.79037	-1.48467	0.000340478	0.0283554	0.13	0.07	0.11	0.04	0.02	0.02	MFSD4	chr1	protein_coding	major facilitator superfamily domain containing 4
ENSG00000164197.11	2.8075	-1.90452	2.38434e-05	0.00551965	0.13	0.02	0.05	0.01	0.01	0	RNF180	chr5	protein_coding	ring finger protein 180
ENSG00000214029.4	1.50394	-0.2413	1.29903e-05	0.00366502	0.13	0.04	0.06	0.02	0.01	0.04	ZNF891	chr12	protein_coding	zinc finger protein 891
ENSG00000264343.5	1.81591	-1.02239	3.18537e-05	0.00625187	0.12	0.09	0.11	0.03	0.02	0.03	NOTCH2NL	chr1	protein_coding	notch 2 N-terminal like
ENSG00000264112.1	1.63078	-1.15287	0.000183557	0.0198865	0.12	0.14	0.04	0.01	0.02	0.05	RP11-159D12.2	chr17	lincRNA	--
ENSG00000279400.1	4.08031	-2.2869	5.21065e-06	0.00204537	0.12	0.21	0	0.02	0	0	CTD-2353F22.2	chr5	TEC	--
ENSG00000259959.1	2.49085	-2.11393	0.000520229	0.0346201	0.12	0.07	0.01	0.02	0	0.01	RP11-121C2.2	chr4	lincRNA	--
ENSG00000261326.2	3.27063	-1.87799	6.31955e-07	0.000372098	0.11	0.06	0.03	0	0	0.02	LINC01355	chr1	lincRNA	long intergenic non-protein coding RNA 1355
ENSG00000144730.16	1.68335	-0.771288	2.11448e-05	0.00511888	0.11	0.07	0.08	0.03	0.02	0.02	IL17RD	chr3	protein_coding	interleukin 17 receptor D
ENSG00000259209.3	2.8396	-2.52306	0.000729477	0.0409066	0.11	0.13	0.09	0.02	0	0.02	RP5-991G20.2	chr16	antisense	--
ENSG00000243069.7	2.4384	-1.92607	0.000164215	0.0182285	0.1	0.12	0.13	0.01	0.03	0.01	ARHGEF26-AS1	chr3	processed_transcript	ARHGEF26 antisense RNA 1
ENSG00000268471.4	1.82987	-1.17998	3.81389e-05	0.00720091	0.1	0.24	0.22	0.03	0.02	0.09	DKFZP434I0714	chr4	lincRNA	--
ENSG00000267041.5	1.63321	-0.933004	7.86168e-05	0.0114761	0.1	0.07	0.08	0.03	0.02	0.03	ZNF850	chr19	protein_coding	zinc finger protein 850
ENSG00000279901.1	2.65871	-2.28249	0.000709202	0.0401856	0.09	0.25	0.07	0.04	0	0.02	CTD-2270P14.2	chr16	TEC	--
ENSG00000216775.2	2.83659	-2.52297	0.000729477	0.0409066	0.09	0.02	0.08	0.02	0	0	RP1-152L7.5	chr6	transcribed_unprocessed_pseudogene	--
ENSG00000281392.1	2.85396	-1.87139	1.53219e-05	0.00419187	0.09	0.06	0.08	0.03	0	0	LINC00506	chr3	lincRNA	long intergenic non-protein coding RNA 506
ENSG00000273038.2	2.47199	-2.39738	0.000951905	0.0459217	0.09	0.1	0.12	0	0.03	0.01	RP11-479G22.8	chr10	lincRNA	--
ENSG00000145358.6	3.5616	-2.61552	0.000263196	0.0244133	0.09	0.09	0.02	0	0	0.01	DDIT4L	chr4	protein_coding	DNA-damage-inducible transcript 4-like
ENSG00000281207.1	1.84997	-1.25149	4.99973e-05	0.00841104	0.08	0.18	0.08	0.01	0.05	0.02	SLFNL1-AS1	chr1	antisense	SLFNL1 antisense RNA 1
ENSG00000186472.19	1.07815	-0.0506616	0.000803247	0.0429379	0.08	0.05	0.04	0.03	0.01	0.03	PCLO	chr7	protein_coding	piccolo presynaptic cytomatrix protein
ENSG00000261799.1	5.66449	-2.56983	8.83728e-06	0.00288383	0.08	0.06	0.05	0	0	0	RP11-283I3.6	chr12	sense_overlapping	--
ENSG00000138696.10	2.26016	-1.40443	8.6448e-06	0.00285542	0.08	0.06	0.12	0.01	0.01	0.03	BMPR1B	chr4	protein_coding	bone morphogenetic protein receptor, type IB
ENSG00000126583.10	3.7103	-2.52449	8.49845e-05	0.0121239	0.08	0.06	0.05	0.01	0	0	PRKCG	chr19	protein_coding	protein kinase C, gamma
ENSG00000110318.13	1.58778	-1.25042	0.000592183	0.037128	0.08	0.08	0.07	0.04	0.01	0.02	CEP126	chr11	protein_coding	centrosomal protein 126kDa
ENSG00000166669.13	3.4808	-2.66251	0.000464239	0.0323601	0.07	0.05	0.02	0	0	0.01	ATF7IP2	chr16	protein_coding	activating transcription factor 7 interacting protein 2
ENSG00000278727.1	2.10799	-1.78728	0.000299194	0.0261648	0.07	0.09	0.15	0.01	0.03	0.02	AC000403.4	chr13	lincRNA	--
ENSG00000236008.1	1.92068	-1.20141	2.61442e-05	0.00589088	0.07	0.09	0.04	0.02	0	0.02	AC011747.4	chr2	lincRNA	--
ENSG00000136859.9	2.97922	-2.44027	0.000256198	0.0240108	0.07	0.05	0.04	0	0.02	0	ANGPTL2	chr9	protein_coding	angiopoietin-like 2
ENSG00000280328.1	6.1919	-2.21563	7.84789e-08	5.90445e-05	0.07	0.12	0.03	0	0	0	RP11-972P1.7	chr12	TEC	--
ENSG00000279568.1	3.64415	-2.56678	0.000149434	0.0169946	0.07	0.11	0.14	0	0	0.02	RP11-20I23.5	chr16	TEC	--
ENSG00000205085.8	1.63333	-1.14473	0.000243731	0.0235766	0.06	0.14	0.09	0.04	0.03	0.03	FAM71F2	chr7	protein_coding	family with sequence similarity 71, member F2
ENSG00000156968.8	3.39257	-2.71079	0.000819823	0.0429379	0.05	0.01	0.02	0.01	0	0	MPV17L	chr16	protein_coding	MPV17 mitochondrial membrane protein-like
ENSG00000177098.8	3.48163	-2.66034	0.000464239	0.0323601	0.05	0.02	0.04	0.01	0	0	SCN4B	chr11	protein_coding	sodium channel, voltage gated, type IV beta subunit
ENSG00000279670.1	5.05911	-2.92261	0.000682941	0.0396091	0.05	0.17	0	0	0	0	RP11-70L8.5	chr9	TEC	--
ENSG00000072041.16	3.96474	-2.36313	1.58142e-05	0.00428327	0.05	0.04	0.01	0	0	0	SLC6A15	chr12	protein_coding	solute carrier family 6 (neutral amino acid transporter), member 15
ENSG00000280341.1	5.34496	-2.76336	0.000103273	0.0135816	0.05	0.03	0	0	0	0	LA16c-60D12.1	chr22	lincRNA	--
ENSG00000173597.8	6.68634	-1.84909	1.01352e-10	2.49556e-07	0.05	0.09	0.03	0	0	0	SULT1B1	chr4	protein_coding	sulfotransferase family, cytosolic, 1B, member 1
ENSG00000237515.7	2.69532	-1.0845	1.71107e-08	1.71646e-05	0.05	0.06	0.1	0.01	0	0.02	SHISA9	chr16	protein_coding	shisa family member 9
ENSG00000139865.16	3.39313	-2.71149	0.000819823	0.0429379	0.04	0.03	0	0	0	0	TTC6	chr14	protein_coding	tetratricopeptide repeat domain 6
ENSG00000279278.1	1.73741	-1.41977	0.000342314	0.0283554	0.04	0.06	0.07	0.02	0.02	0.01	CH17-264L24.1	chr22	lincRNA	--
ENSG00000269821.1	1.78347	0.92298	2.31681e-10	5.22924e-07	0.04	0.04	0.02	0.01	0	0.01	KCNQ1OT1	chr11	antisense	KCNQ1 opposite strand/antisense transcript 1 (non-protein coding)
ENSG00000281344.1	2.12187	2.12103	5.31617e-17	4.79962e-13	0.04	0.04	0.03	0.01	0.01	0.01	HELLPAR	chr12	macro_lncRNA	HELLP associated long non-coding RNA
ENSG00000103832.10	5.06187	-2.92114	0.000682941	0.0396091	0.03	0.11	0.07	0	0	0	GOLGA8UP	chr15	unprocessed_pseudogene	golgin A8 family, member U, pseudogene
ENSG00000182621.16	4.5491	-1.9592	2.346e-08	2.19108e-05	0.03	0.04	0.03	0	0	0	PLCB1	chr20	protein_coding	phospholipase C, beta 1 (phosphoinositide-specific)
ENSG00000205176.3	5.16452	-2.8656	0.000362237	0.0287785	0.02	0.02	0.02	0	0	0	REXO1L1P	chr8	transcribed_processed_pseudogene	REX1, RNA exonuclease 1 homolog (S. cerevisiae)-like 1, pseudogene
ENSG00000241956.9	2.71935	-2.24415	0.000447628	0.0323601	0.02	0.06	0.06	0.01	0.01	0	CTC-340A15.2	chr5	antisense	--
ENSG00000259865.1	3.48545	-2.65829	0.000464239	0.0323601	0.02	0.29	0.07	0.03	0	0	RP11-488L18.10	chr1	lincRNA	--
ENSG00000280156.1	2.55349	-0.554344	4.15877e-10	8.04574e-07	0.01	0.01	0.01	0	0	0	AC006548.28	chr22	sense_overlapping	--
ENSG00000280308.1	5.06366	-2.9202	0.000362237	0.0287785	0	0.67	0.33	0	0	0	FKSG61	chr14	protein_coding	--
ENSG00000204131.8	2.84516	-2.52008	0.000729477	0.0409066	0	0.02	0.02	0	0	0	NHSL2	chrX	protein_coding	NHS-like 2
ENSG00000277644.1	1.35221	-0.484528	0.000162445	0.0181063	0	0	56.97	16.56	4.36	0	FP236383.12	chr21	miRNA	--

## Sheet: Down DEGs
Gene	logFC	logCPM	PValue	FDR	CELF1_SRA_1st	CELF1_SRA_2nd	CELF1_SRA_3rd	Ctrl_1st	Ctrl_2nd	Ctrl_3rd	Symbol	Chr	GeneType	Description
ENSG00000179044.15	-1.2538	-0.601132	0.000500296	0.0335409	0.1	0.21	0.11	0.3	0.34	0.3	EXOC3L1	chr16	protein_coding	exocyst complex component 3-like 1
ENSG00000236719.2	-2.23274	-1.79342	5.51962e-05	0.00889906	0.04	0	0.12	0.18	0.25	0.28	OVAAL	chr1	lincRNA	ovarian adenocarcinoma amplified long non-coding RNA
ENSG00000125798.14	-5.14442	-2.97089	0.000682941	0.0396091	0	0	0	0.04	0	0.1	FOXA2	chr20	protein_coding	forkhead box A2
ENSG00000139988.9	-5.46747	-2.79503	5.5503e-05	0.00889906	0	0	0	0.14	0.08	0.03	RDH12	chr14	protein_coding	retinol dehydrogenase 12 (all-trans/9-cis/11-cis)
ENSG00000245156.1	-1.21719	-0.448176	0.000491922	0.0334751	0.07	0.16	0.21	0.36	0.44	0.14	RP11-867G23.3	chr11	lincRNA	--
ENSG00000111087.9	-1.15207	-0.0063377	0.000297985	0.0261648	0.14	0.15	0.2	0.29	0.51	0.18	GLI1	chr12	protein_coding	GLI family zinc finger 1
ENSG00000280614.1	-4.78008	-2.02158	1.38618e-08	1.56436e-05	0.03	0	0	0.07	1.03	0	CH507-513H4.4	chr21	lincRNA	--
ENSG00000129437.9	-1.74487	-0.300853	6.6634e-07	0.000381055	0.05	0.29	0.56	0.82	1.45	0.52	KLK14	chr19	protein_coding	kallikrein-related peptidase 14
ENSG00000238045.9	-1.04842	1.7119	2.17342e-05	0.00511888	0.5	0.47	0.66	1.06	1.3	0.72	PAGR1	chr16	antisense	PAXIP1 associated glutamate-rich protein 1
ENSG00000186326.3	-1.6858	-1.68752	0.000942474	0.0459217	0.05	0.03	0.04	0.18	0.17	0.03	RGS9BP	chr19	protein_coding	regulator of G protein signaling 9 binding protein
ENSG00000073067.13	-5.02821	-3.03012	0.000682941	0.0396091	0	0	0	0.04	0.08	0.01	CYP2W1	chr7	protein_coding	cytochrome P450, family 2, subfamily W, polypeptide 1
ENSG00000267073.1	-1.04778	-0.0362064	0.000855046	0.0437787	2.13	1.01	1.26	2.36	4.19	1.67	AC005256.1	chr19	lincRNA	--
ENSG00000254854.1	-1.29785	-0.440706	0.000230616	0.022974	0.93	0.75	0.59	2.26	1.87	1.04	CTD-2523D13.2	chr11	antisense	--
ENSG00000182687.3	-1.1778	0.757804	2.03914e-05	0.00502092	0.89	0.68	0.65	1.49	1.61	1.5	GALR2	chr17	protein_coding	galanin receptor 2
ENSG00000270010.1	-1.84083	-1.79664	0.000661253	0.0396091	0.18	0.33	0.06	0.6	0.42	0.96	CTD-2132N18.4	chr17	sense_intronic	--
ENSG00000230834.1	-1.81227	-0.504836	7.12716e-07	0.000386078	0.27	0.5	1.82	4.1	2.53	1.79	AC068580.7	chr11	lincRNA	--
ENSG00000205309.13	-1.09896	1.16054	2.6317e-05	0.00589088	0.95	0.87	0.73	1.86	1.62	1.55	NT5M	chr17	protein_coding	5',3'-nucleotidase, mitochondrial
ENSG00000099864.17	-1.36095	-0.170893	4.16113e-05	0.00749811	0.08	0.1	0.3	0.49	0.5	0.15	PALM	chr19	protein_coding	paralemmin
ENSG00000271746.1	-2.43684	-2.15488	0.000335848	0.0281624	0	0	0.18	0.4	0.29	0.25	RP1-202O8.3	chr1	antisense	--
ENSG00000171747.8	-4.0625	-2.50745	2.76427e-05	0.00596576	0	0	0.02	0.09	0.14	0.18	LGALS4	chr19	protein_coding	lectin, galactoside-binding, soluble, 4
ENSG00000105696.8	-2.24756	-2.09231	0.000335848	0.0281624	0.05	0.03	0.02	0.16	0.11	0.21	TMEM59L	chr19	protein_coding	transmembrane protein 59-like
ENSG00000279945.1	-1.44777	-1.05174	0.000395943	0.0306403	0.35	0.33	0.65	1.18	1.24	0.93	RP11-97O12.5	chr15	TEC	--
ENSG00000229848.1	-5.03462	-3.02709	0.000682941	0.0396091	0	0	0	0.39	0.08	0	RP13-766D20.2	chr17	antisense	--
ENSG00000226824.6	-1.74856	-1.10129	3.06574e-05	0.00615078	0.33	0.14	0.22	0.7	0.85	0.59	RP4-756H11.3	chr7	sense_intronic	--
ENSG00000161682.14	-2.44078	-2.15527	0.000111821	0.0143539	0.01	0.02	0.02	0.12	0.08	0.06	FAM171A2	chr17	protein_coding	family with sequence similarity 171, member A2
ENSG00000180096.11	-1.48468	-0.822028	0.000128995	0.0156386	0.08	0.14	0.29	0.66	0.33	0.34	2021-09-01	chr16	protein_coding	septin 1
ENSG00000274735.1	-1.99094	-1.39788	3.15105e-05	0.00625187	0	3	3.83	27.17	0	0	FP236383.3	chr21	miRNA	--
ENSG00000275263.1	-1.84419	-1.69076	0.00046867	0.0324617	0.56	0.26	0.19	1.55	0.56	1.29	RP11-1072A3.4	chr16	lincRNA	--
ENSG00000167178.15	-2.13561	-2.1584	0.00080454	0.0429379	0.02	0	0.02	0.05	0.06	0.03	ISLR2	chr15	protein_coding	immunoglobulin superfamily containing leucine-rich repeat 2
ENSG00000107014.8	-3.56099	-2.8	0.000819823	0.0429379	0.03	0	0	0.06	0.18	0.13	RLN2	chr9	protein_coding	relaxin 2
ENSG00000186442.7	-1.05891	1.66958	2.12483e-05	0.00511888	0.59	0.42	1.63	2.33	1.66	1.05	KRT3	chr12	protein_coding	keratin 3, type II
ENSG00000168490.13	-1.08301	1.13523	3.82843e-05	0.00720091	0.38	0.42	0.43	0.82	1.03	0.55	PHYHIP	chr8	protein_coding	phytanoyl-CoA 2-hydroxylase interacting protein
ENSG00000170458.13	-1.48693	-0.382526	1.94181e-05	0.00486982	0.23	0.22	0.15	0.36	0.73	0.45	CD14	chr5	protein_coding	CD14 molecule
ENSG00000213609.3	-1.143	-0.342727	0.000824398	0.0429379	0.31	0.71	0.69	0.89	1.54	1.06	RP11-170M17.2	chr10	processed_pseudogene	--
ENSG00000166793.10	-5.14998	-2.96824	0.000362237	0.0287785	0	0	0	0.02	0.06	0.01	YPEL4	chr11	protein_coding	yippee-like 4 (Drosophila)
ENSG00000249637.1	-1.13824	-0.113219	0.000407867	0.0311186	1.11	0.71	1.17	2.53	1.61	1.92	CTC-329D1.2	chr5	antisense	--
ENSG00000280800.1	-3.13988	-2.55089	0.000432342	0.0322589	0	0	0.07	0.07	0.53	0	CH507-513H4.6	chr21	lincRNA	--
ENSG00000269926.1	-1.85596	-1.90421	0.000943584	0.0459217	0.14	0.1	0.07	0.6	0.18	0.32	RP11-442H21.2	chr10	antisense	--
ENSG00000228157.4	-2.25067	-2.26816	0.000709202	0.0401856	0.02	0.06	0.02	0.16	0	0.31	AC007952.5	chr17	processed_transcript	--
ENSG00000105427.9	-1.03407	0.916605	0.000128286	0.0156386	2.12	2.05	1.83	4.77	2.63	3.95	CNFN	chr19	protein_coding	cornifelin
ENSG00000115457.9	-2.1071	-0.989464	6.07036e-07	0.000365368	0.12	0.05	0.16	0.15	0.72	0.4	IGFBP2	chr2	protein_coding	insulin-like growth factor binding protein 2, 36kDa
ENSG00000231993.1	-2.03589	-1.78782	0.000203354	0.0212658	0	0.12	0.47	1.04	1	0.26	EP300-AS1	chr22	antisense	EP300 antisense RNA 1
ENSG00000249853.7	-5.45903	-2.79911	5.5503e-05	0.00889906	0	0	0	0.01	0.07	0.04	HS3ST5	chr6	protein_coding	heparan sulfate (glucosamine) 3-O-sulfotransferase 5
ENSG00000136327.6	-1.41712	0.833645	2.88721e-07	0.0001955	0.46	0.84	0.92	1.93	2.18	1.41	NKX2-8	chr14	protein_coding	NK2 homeobox 8
ENSG00000267984.1	-1.3858	0.304551	3.78146e-06	0.00153086	1.95	2.82	4.2	10.65	7.81	3.31	CTD-2616J11.9	chr19	antisense	--
ENSG00000166341.7	-2.65659	-2.02324	1.74876e-05	0.00464364	0.01	0	0	0.03	0.05	0	DCHS1	chr11	protein_coding	dachsous cadherin-related 1
ENSG00000227053.1	-1.78298	-0.727902	4.28941e-06	0.00170851	0.6	0.55	0.68	2.74	1.65	1.48	RP11-395B7.4	chr7	antisense	--
ENSG00000231995.2	-2.85694	-2.38045	0.000358535	0.0287785	0.05	0	0.1	0.45	0.25	0.4	RP11-111F5.2	chr9	processed_pseudogene	--
ENSG00000250186.3	-1.03486	0.334788	0.00041285	0.0313123	0.7	0.93	0.83	1.76	1.84	1.07	RP11-1079K10.4	chr17	antisense	--
ENSG00000258947.6	-1.26462	-0.67041	0.000546945	0.0354481	0.09	0.11	0.1	0.3	0.21	0.17	TUBB3	chr16	protein_coding	tubulin, beta 3 class III
ENSG00000234465.10	-1.27419	-0.1757	0.000120835	0.015152	0.29	0.36	0.61	1.28	0.81	0.72	PINLYP	chr19	protein_coding	phospholipase A2 inhibitor and LY6/PLAUR domain containing
ENSG00000265393.1	-1.22959	-0.815159	0.000990897	0.0471299	1.08	1	0.64	2.3	2.8	0.8	CTD-2517M22.17	chr8	antisense	--
ENSG00000276744.1	-1.77269	-1.45457	0.000246935	0.0236312	0.15	0.11	0.16	0.79	0.28	0.31	CTD-2562G15.3	chr15	sense_intronic	--
ENSG00000275966.1	-2.35086	-2.02749	8.9741e-05	0.012349	0.19	0	0.19	0.55	0.37	0.86	RP11-1055B8.9	chr17	lincRNA	--
ENSG00000180190.11	-2.98487	-2.30171	0.000134638	0.0159243	0	0.02	0.01	0.05	0.11	0.04	TDRP	chr8	protein_coding	testis development related protein
ENSG00000170835.13	-1.23541	2.6887	1.09466e-07	8.01318e-05	1.56	1.18	1.56	3.51	3.75	1.97	CEL	chr9	protein_coding	carboxyl ester lipase
ENSG00000185909.14	-2.15799	-1.71325	6.33983e-05	0.00970138	0.05	0.01	0.08	0.1	0.42	0.05	KLHDC8B	chr3	protein_coding	kelch domain containing 8B
ENSG00000186862.17	-1.38206	-0.455477	8.64006e-05	0.0121252	0.12	0.07	0.06	0.19	0.23	0.16	PDZD7	chr10	protein_coding	PDZ domain containing 7
ENSG00000170477.12	-1.09018	5.94743	4.79559e-07	0.000302066	5.22	13.35	26.51	34.36	33.65	21.51	KRT4	chr12	protein_coding	keratin 4, type II
ENSG00000255406.1	-1.13638	0.631774	4.52624e-05	0.00785854	2.19	1.58	1.72	3.28	6.45	1.23	RP11-713P17.5	chr11	lincRNA	--
ENSG00000268658.5	-5.14789	-2.96923	0.000362237	0.0287785	0	0	0	0.02	0.03	0.02	LINC00664	chr19	lincRNA	long intergenic non-protein coding RNA 664
ENSG00000277383.1	-1.73485	-1.31685	0.00018278	0.0198819	0.21	0.34	0.26	0.52	1.52	0.47	CTD-3001H11.2	chr19	antisense	--
ENSG00000272482.1	-1.753	-1.74232	0.000952853	0.0459217	0.27	0.32	0.36	0.88	1.06	1.05	RP11-474O21.5	chr1	lincRNA	--
ENSG00000135253.13	-1.09349	-0.0486794	0.000499457	0.0335409	0.14	0.08	0.12	0.25	0.24	0.17	KCP	chr7	protein_coding	kielin/chordin-like protein
ENSG00000278597.1	-2.74417	-1.7665	1.68398e-06	0.000800188	0.62	1.14	1.88	1.38	15.57	6.16	FP671120.7	chr21	miRNA	--
ENSG00000256007.1	-1.54244	-1.43994	0.000642078	0.0391682	0.47	0.43	0.32	1.05	1.34	0.93	ARAP1-AS1	chr11	antisense	ARAP1 antisense RNA 1
ENSG00000095585.16	-2.35343	-2.02715	8.9741e-05	0.012349	0.04	0.03	0.01	0.11	0.16	0.15	BLNK	chr10	protein_coding	B-cell linker
ENSG00000167759.12	-1.00991	1.75405	4.29096e-05	0.00749811	1.34	1.71	2.87	3.89	4.28	2.82	KLK13	chr19	protein_coding	kallikrein-related peptidase 13
ENSG00000004838.13	-1.39167	-0.794558	0.000324571	0.0277319	0.08	0.08	0.13	0.37	0.24	0.1	ZMYND10	chr3	protein_coding	zinc finger, MYND-type containing 10
ENSG00000149380.11	-3.74928	-2.69497	0.000263196	0.0244133	0	0.01	0	0.01	0.17	0.03	P4HA3	chr11	protein_coding	prolyl 4-hydroxylase, alpha polypeptide III
ENSG00000159784.17	-2.37777	-2.19198	0.00080454	0.0429379	0.01	0	0.02	0.04	0.05	0.03	FAM131B	chr7	protein_coding	family with sequence similarity 131, member B
ENSG00000121297.6	-3.55998	-2.79953	0.000819823	0.0429379	0	0.01	0	0.01	0.04	0.03	TSHZ3	chr19	protein_coding	teashirt zinc finger homeobox 3
ENSG00000268292.1	-2.71535	-2.46226	0.000951905	0.0459217	0	0	0.16	0.41	0.42	0.21	AC006547.15	chr22	antisense	--
ENSG00000211891.5	-1.57118	-0.309386	6.73696e-06	0.0024996	0.09	0.04	0.7	0.72	1.19	0.3	IGHE	chr14	IG_C_gene	immunoglobulin heavy constant epsilon
ENSG00000168671.9	-5.02916	-3.02967	0.000682941	0.0396091	0	0	0	0.06	0.08	0.01	UGT3A2	chr5	protein_coding	UDP glycosyltransferase 3 family, polypeptide A2
ENSG00000262533.1	-1.58942	-1.40824	0.000626962	0.0383818	0.07	0.73	0.29	2.32	0.65	0.29	RP11-667K14.4	chr17	antisense	--
ENSG00000136305.11	-1.89868	-1.87401	0.000644632	0.0392357	0	0.06	0.03	0.11	0.19	0.03	CIDEB	chr14	protein_coding	cell death-inducing DFFA-like effector b
ENSG00000221792.1	-1.06247	0.0485407	0.000553094	0.0355535	4.53	7.49	6.68	15.06	11.79	9.56	MIR1282	chr15	miRNA	microRNA 1282
ENSG00000188257.10	-1.27671	-0.441437	0.000230616	0.022974	0.21	0.27	0.69	1.02	0.5	1.08	PLA2G2A	chr1	protein_coding	phospholipase A2, group IIA (platelets, synovial fluid)
ENSG00000182612.10	-1.41364	-0.146736	1.61877e-05	0.00434103	0.28	0.24	0.23	0.5	0.9	0.46	TSPAN10	chr17	protein_coding	tetraspanin 10
ENSG00000178934.4	-1.10418	0.188809	0.000284573	0.0256069	0.44	1.1	2.73	4.69	1.71	2.19	LGALS7B	chr19	protein_coding	lectin, galactoside-binding, soluble, 7B
ENSG00000139874.5	-2.30004	-2.0564	0.000139455	0.0162109	0	0.02	0.02	0.07	0.06	0.06	SSTR1	chr14	protein_coding	somatostatin receptor 1
ENSG00000099822.2	-1.4135	-0.696891	0.000122704	0.0153154	0.09	0.11	0.07	0.29	0.13	0.26	HCN2	chr19	protein_coding	hyperpolarization activated cyclic nucleotide gated potassium channel 2
ENSG00000269388.1	-1.4092	-0.043451	1.12292e-05	0.00336284	0.48	0.25	0.31	1.1	0.71	0.72	AC018755.16	chr19	transcribed_processed_pseudogene	--
ENSG00000139946.9	-1.91264	-1.9964	0.000917746	0.0456094	0.02	0.01	0.01	0.05	0.06	0.04	PELI2	chr14	protein_coding	pellino E3 ubiquitin protein ligase family member 2
ENSG00000266010.1	-1.48781	-1.33561	0.00082073	0.0429379	0.12	0.17	0	0.39	0.23	0.15	GATA6-AS1	chr18	lincRNA	GATA6 antisense RNA 1 (head to head)
ENSG00000243243.5	-2.08087	-2.19036	0.00080454	0.0429379	0.07	0.07	0.07	0.48	0.29	0.11	AC073130.3	chr7	antisense	--
ENSG00000245017.2	-2.03147	-2.05985	0.000872778	0.0441462	0	0.06	0.05	0.13	0.07	0.25	RP11-181C3.1	chr12	lincRNA	--
ENSG00000111913.15	-1.41768	-0.315714	2.95526e-05	0.00608208	0.03	0.02	0.11	0.12	0.17	0.1	FAM65B	chr6	protein_coding	family with sequence similarity 65, member B
ENSG00000267348.2	-1.82664	-1.25703	7.15832e-05	0.0107713	0.15	0.08	0.24	0.61	0.55	0.42	CTB-179K24.3	chr19	antisense	--
ENSG00000271109.1	-1.91944	-1.64183	0.00022893	0.022974	0.18	0.1	0.11	0.52	0.29	0.57	CTC-523E23.11	chr19	lincRNA	--
ENSG00000125122.14	-1.33985	-0.747649	0.000313585	0.0269633	0.18	0.11	0.1	0.33	0.47	0.11	LRRC29	chr16	protein_coding	leucine rich repeat containing 29
ENSG00000274447.1	-1.10925	0.950133	3.93274e-05	0.00726025	2.24	2.18	3.54	5.79	5.63	4.36	LLNLR-304G9.1	chr19	antisense	--
ENSG00000243479.3	-1.53161	-0.853587	6.06213e-05	0.00938244	0.44	0.13	0.18	0.97	0.7	0.32	MNX1-AS1	chr7	lincRNA	MNX1 antisense RNA 1 (head to head)
ENSG00000149926.13	-2.31203	-2.05361	0.000139455	0.0162109	0.03	0.01	0.02	0.19	0.1	0.03	FAM57B	chr16	protein_coding	family with sequence similarity 57, member B
ENSG00000273027.1	-1.75069	-1.73862	0.000952853	0.0459217	0	0.12	0.6	1.03	0.33	0.92	LL21NC02-1C16.1	chr21	sense_intronic	--
ENSG00000280827.1	-1.09538	0.379547	0.000207959	0.0215807	3.78	6.3	8.32	12.84	13.96	9.59	AC055736.1	chr12	miRNA	--
